# Supplementary material for: Chiral twisting in a bacterial cytoskeletal polymer affects filament size and orientation
Source: Nat Commun. 2020 Mar 16;11:1408. doi: 10.1038/s41467-020-14752-9 (PMC7075873; doi:10.1038/s41467-020-14752-9)
Supplement: Supplementary file 5 — Source Data [file 41467_2020_14752_MOESM5_ESM.xlsx]

## Sheet: Figure 2c
	ATP-bound	ADP-bound	ATP-bound, steered simulation	ATP-bound, dimer, (-) subunit	ATP-A22-bound
mean dihedral angle (deg)	15.2722	15.8544	19.6111	17.6544	18.1252
mean opening angle (deg)	92.6261	87.9784	88.6794	88.1633	92.5324

## Sheet: Figure 2e
	ATP-bound	ADP-bound
mean theta 1 (deg)	10.204	3.0096
mean theta 2 (deg)	23.7045	15.9776

## Sheet: Figure 3b
	ATP	ATP membrane	ADP	ADP membrane
mean twist angle (deg)	10.3421	3.4165	4.827	4.1881
std twist angle (deg)	2.1479	1.3376	1.8374	1.9973

## Sheet: Figure 3c
	ATP-rep1	ATP-rep2	ADP-rep1	ADP-rep2
Time (ns)	Twist angle (deg)
4.8	0.730658	0.730658	0.730658	0.730658
9.6	6.11903	6.11903	0.878811	0.878811
14.4	1.58005	1.58005	6.36737	6.36737
19.2	0.450333	0.450333	6.2182	6.2182
24	2.8939	2.8939	4.04384	4.04384
28.8	3.97145	3.97145	3.53153	3.53153
33.6	10.3301	10.3301	5.97801	5.97801
38.4	6.85768	6.85768	3.42817	3.42817
43.2	5.78516	5.78516	0.497274	0.497274
48	8.59394	8.59394	5.55601	5.55601
52.8	9.24036	9.24036	6.33717	6.33717
57.6	8.89805	8.89805	3.553	3.553
62.4	10.127	10.127	4.09883	4.09883
67.2	10.4552	10.4552	5.10038	5.10038
72	8.96768	8.96768	3.27004	3.27004
76.8	7.81651	7.81651	-0.486939	-0.486939
81.6	7.68232	7.68232	1.50487	1.50487
86.4	5.55191	5.55191	3.59337	3.59337
91.2	9.23885	9.23885	3.26718	3.26718
96	10.9666	10.9666	1.80796	1.80796
100.8	7.16344	7.16344	2.79374	2.79374
105.6	12.4098	12.4098	6.08176	6.08176
110.4	13.9843	13.9843	3.14437	3.14437
115.2	10.7226	10.7226	0.944725	0.944725
120	11.2983	11.2983	2.20403	2.20403
124.8	11.4251	11.4251	2.18796	2.18796
129.6	6.0396	11.1759	3.04144	3.04144
134.4	6.3809	10.3654	4.28034	0.48339
139.2	8.20411	9.8417	-0.755113	4.13318
144	6.1532	6.9595	-0.81156	4.40682
148.8	11.6806	7.565	-0.996624	-0.201578
153.6	5.65909	6.56723	-1.74066	2.24687
158.4	9.13637	9.72616	2.97659	2.43499
163.2	5.67126	2.77724	-0.791788	-2.32197
168	8.42148	11.3632	4.19485	-0.16682
172.8	7.03976	7.73665	0.581889	3.3026
177.6	6.71805	9.00273	0.483401	-2.0012
182.4	4.46603	6.42372	2.10793	-2.79101
187.2	7.60059	7.54471	4.61014	-1.0747
192	9.11399	7.94038	2.12799	0.92762
196.8	9.71859	6.53715	4.42296	-0.291736
201.6	6.38389	7.33446	1.43782	2.23223
206.4	9.1428	13.7355	3.48298	-0.378014
211.2	10.8078	10.9079	6.70128	1.29605
216	11.6051	9.56102	4.3825	2.76509
220.8	5.21495	11.7216	4.23702	0.370736
225.6	9.24019	19.529	4.13318	1.89585
230.4	10.3287	12.7067	4.60997	-0.557048
235.2	13.506	10.9133	3.42822	-1.03134
240	8.24854	10.409	2.39725	-1.19005
244.8	11.3028	12.4591	3.03982	0.2809
249.6	11.4406	10.9087	2.97092	-1.73587
254.4	14.1645	12.5047	0.660529	-3.7064
259.2	6.71076	10.9856	4.2725	2.41532
264	8.83168	8.97897	5.47062	0.81691
268.8	10.1851	9.45657	2.27	0.754394
273.6	10.3778	7.85422	4.40687	-3.1386
278.4	6.44615	16.5021	1.80034	-2.59861
283.2	4.36494	5.53367	4.16611	-0.364024
288	8.22787	15.0481	4.89431	-2.00149
292.8	8.99887	11.5446	5.23732	-2.48849
297.6	10.9988	9.5284	2.81607	-3.43368
302.4	6.84155	9.92436	0.0185735	-5.53364
307.2	6.89342	9.66048	3.8288	2.38244
312	7.73933	6.55952	3.60971	2.17217
316.8	7.00044	7.09683	2.33062	0.132611
321.6	3.67161	6.76121	-0.201572	-3.21085
326.4	3.96458	11.1921	-0.756226	-1.25096
331.2	0.0974203	8.51352	2.72227	2.56593
336	6.2194	10.0557	2.94077	1.75964
340.8	5.36416	12.6507	-0.0879211	-4.99573
345.6	9.48073	10.0471	0.886621	2.40751
350.4	6.13166	8.09428	-0.380707	-0.448547
355.2	11.5426	8.00723	3.88771	-3.22667
360	7.41342	12.7478	0.0105395	0.408898
364.8	10.5101	6.52377	0.649436	-1.47506
369.6	8.56183	10.0705	2.24683	-1.38507
374.4	9.79806	9.74579	-0.226223	0.102819
379.2	7.45068	7.56777	-1.15375	0.528548
384	11.2888	7.51794	-1.11855	1.79934
388.8	11.0564	9.45843	-0.521486	-0.345301
393.6	12.4657	6.69796	-0.355804	1.47149
398.4	9.78547	9.64746	0.81959	1.24288
403.2	9.80376	7.67604	1.27579	-0.0801607
408	5.265	8.17858	1.19861	-0.00263377
412.8	12.469	6.57755	1.73466	1.35017
417.6	8.3461	9.84669	2.435	0.796225
422.4	10.2213	6.32691	2.17239	0.470811
427.2	10.9257	11.7902	1.5531	0.683629
432	13.8605	6.89278	0.209357	0.378979
436.8	7.13342	4.70928	0.0859663	1.01965
441.6	8.13174	9.20007	-0.370894	0.213924
446.4	11.0618	10.4718	-0.144902	0.648595
451.2	7.15029	4.86836	0.464869	2.31373
456	9.66077	9.88479	-2.71776	-0.368045
460.8	7.51475	8.24239	0.121247	0.309212
465.6	7.35298	7.97755	-2.32196	0.44602
470.4	9.98954	7.7781	-1.6368	1.45754
475.2	5.62443	8.20739	-3.21028	-0.786137
480	6.97806	7.71061	-1.34587	3.72411
484.8	9.89135	13.7057	-3.1243	1.57578
489.6	5.93622	8.0486	-2.89519	-1.10403
494.4	9.67956	7.04542	-1.99934	2.15488
499.2	11.3402	6.71957	-2.21146	0.468967
504	5.03244	9.97298	1.13873	-1.20354

## Sheet: Figure 3d
	Pair 1	Pair 2	Pair 3
Time (ns)	twist angle (deg)
0.4	13.6477	12.524	9.62032
0.8	13.6579	12.513	9.6288
1.2	13.1943	7.70199	9.98969
1.6	11.6259	9.77578	8.59974
2	13.8662	11.43	6.80861
2.4	14.9444	10.6122	8.01095
2.8	15.4567	11.8355	6.08404
3.2	14.0861	11.6295	5.37664
3.6	12.7776	11.8938	4.15378
4	9.94543	12.7804	3.07102
4.4	8.7738	10.9271	6.1635
4.8	11.2587	11.1333	8.62596
5.2	9.37698	11.0551	7.2212
5.6	7.79206	11.0097	8.27874
6	8.4175	11.0585	9.28187
6.4	8.57918	11.1877	9.56106
6.8	9.41189	9.72553	10.1583
7.2	8.21262	10.0663	8.65928
7.6	8.81225	9.99222	9.7853
8	9.91252	10.4472	9.57801
8.4	10.4908	10.5462	8.29924
8.8	11.2612	9.15936	10.6292
9.2	9.39458	11.0069	10.471
9.6	7.4062	9.52344	10.6981
10	9.3477	10.2712	11.3339
10.4	9.86667	9.12337	10.8516
10.8	10.0869	9.29948	9.04239
11.2	11.945	9.29836	7.79322
11.6	11.1212	7.34697	10.3156
12	7.7509	8.76777	9.60834
12.4	8.52104	9.42098	10.0691
12.8	8.4837	8.34757	11.9704
13.2	10.4664	7.53053	12.0611
13.6	9.14853	9.02328	11.8908
14	10.7993	7.40577	11.6094
14.4	8.13467	9.1885	11.9327
14.8	9.53566	8.82166	12.9009
15.2	8.44373	10.5978	12.6634
15.6	12.5589	8.426	11.893
16	12.6426	7.76063	11.6386
16.4	10.9078	8.03202	12.713
16.8	10.9017	7.37104	9.48135
17.2	9.61589	8.89432	9.83421
17.6	9.94144	9.51867	9.25547
18	11.1723	8.66161	8.59391
18.4	9.0432	7.48346	8.52855
18.8	10.0448	6.64192	8.33082
19.2	8.98088	6.50268	9.52045
19.6	12.6612	8.72506	7.14533
20	12.6362	8.19096	5.90442
20.4	11.7854	8.44031	6.44159
20.8	11.4282	9.10664	8.06058
21.2	11.8163	10.8876	7.96893
21.6	9.72092	8.62799	9.36332
22	10.6801	9.2302	7.86547
22.4	8.73	11.6994	8.336
22.8	10.1984	12.9402	8.85288
23.2	10.8211	11.8182	9.42692
23.6	9.8966	11.4828	10.3129
24	11.0879	9.65221	9.08613
24.4	10.7719	10.755	7.90064
24.8	10.6557	12.0111	8.30211
25.2	12.7412	11.0199	8.96797
25.6	14.1249	11.1681	9.38996
26	16.8221	12.4152	8.55863
26.4	14.5092	12.5096	7.52637
26.8	15.0404	11.5146	8.77845
27.2	13.73	11.2164	8.97602
27.6	15.6704	10.4237	9.46779
28	15.2868	9.8653	8.54819
28.4	17.2203	9.63983	7.88451
28.8	17.4872	11.1631	8.84614
29.2	17.0725	9.26817	8.01296
29.6	16.0156	10.668	7.13604
30	16.9332	10.9961	6.54436
30.4	13.2408	8.16518	8.03909
30.8	12.7315	10.1813	8.21171
31.2	12.5161	11.3126	6.70245
31.6	14.1685	11.1781	6.84329
32	14.1748	11.2688	5.36027
32.4	16.7041	12.057	5.67292
32.8	14.8022	11.4394	6.69085
33.2	15.2048	10.5802	8.39752
33.6	13.6686	10.8934	6.0756
34	13.8123	12.4636	5.50943
34.4	12.7079	10.626	5.99323
34.8	14.0143	9.76082	5.92644
35.2	10.5089	8.47175	5.35522
35.6	12.4898	7.42737	6.08319
36	13.0789	8.09366	2.72351
36.4	12.6503	10.1784	2.99336
36.8	13.9149	8.85712	4.07617
37.2	13.8404	9.40102	5.04783
37.6	13.9027	8.98232	4.60654
38	14.5502	9.85153	6.02034
38.4	14.6098	9.22062	6.44202
38.8	15.51	7.70025	6.43509
39.2	14.8372	7.52075	6.48114
39.6	16.6152	8.15567	5.22755
40	14.7961	8.29719	4.76613
40.4	15.4684	7.74251	7.21819
40.8	13.4276	9.5591	6.27293
41.2	14.5531	9.49266	5.45701
41.6	13.3094	9.25838	4.18536
42	13.0487	8.21539	3.38443
42.4	13.6433	8.61403	2.92194
42.8	13.1029	8.7826	3.58491
43.2	14.5354	8.46317	4.49413
43.6	13.4598	7.77394	4.97341
44	16.9008	7.07974	3.61206
44.4	15.8454	7.69734	4.59371
44.8	13.7763	7.85886	6.33575
45.2	15.0683	8.52568	3.8003
45.6	15.1096	9.62489	3.86997
46	14.0493	7.70452	4.04622
46.4	14.1762	8.64295	4.33825
46.8	13.209	10.3637	3.89579
47.2	13.8423	10.7563	3.51475
47.6	13.2273	10.9807	3.06534
48	12.1585	8.68093	4.58048
48.4	11.2447	9.36695	5.43496
48.8	10.8178	9.40415	4.57935
49.2	9.21609	8.79777	4.71277
49.6	10.305	8.47606	5.40217
50	8.47136	8.96817	5.38646
50.4	11.2055	6.98841	6.02098
50.8	9.55406	8.44241	5.75313
51.2	11.2243	8.1908	5.80744
51.6	11.6126	8.69188	5.24352
52	13.1486	9.1365	3.84061
52.4	12.0173	8.43439	4.34242
52.8	10.5241	8.95464	3.11785
53.2	11.3054	8.06835	2.63256
53.6	12.2336	8.99376	3.76103
54	12.2293	7.7548	3.97288
54.4	12.9269	6.93869	5.50415
54.8	11.956	6.43594	3.70068
55.2	10.6605	7.91305	4.49016
55.6	11.6269	6.29379	4.79889
56	12.7527	7.33481	5.03297
56.4	12.7938	6.80669	4.71934
56.8	12.9801	6.91394	3.92896
57.2	12.4562	6.93407	5.06733
57.6	13.3152	5.96462	5.59946
58	11.8857	6.05708	5.35646
58.4	10.8214	6.89336	5.58114
58.8	10.6673	5.03027	3.3346
59.2	10.5031	6.06814	3.35984
59.6	12.3629	6.42545	4.59734
60	12.8859	6.76336	4.97315
60.4	12.6465	8.07274	5.79914
60.8	11.9944	7.14978	4.39475
61.2	11.2105	7.62828	4.17387
61.6	13.9646	5.96359	5.61874
62	13.2568	7.90232	5.1776
62.4	12.2523	6.83342	6.47633
62.8	11.28	7.73719	4.80364
63.2	12.8518	6.3968	4.27349
63.6	12.9335	5.8908	4.10574
64	10.8054	7.8555	5.22124
64.4	11.0689	6.83899	5.42922
64.8	10.6952	7.33998	5.59723
65.2	10.6482	6.27399	5.88858
65.6	10.0228	6.16098	6.07657
66	11.5614	7.19867	5.39755
66.4	9.40052	6.18195	5.30316
66.8	9.8771	5.63351	3.75187
67.2	10.4826	6.44145	4.21931
67.6	10.6487	6.4867	3.6793
68	10.3301	7.62175	5.22142
68.4	9.66589	7.18675	4.96268
68.8	7.64278	7.96072	4.70037
69.2	7.89243	6.25339	5.44848
69.6	7.66853	6.43944	5.93787
70	9.19687	5.05425	6.57385
70.4	9.47919	5.15353	5.77309
70.8	9.4137	4.07101	5.84469
71.2	10.5831	4.82866	5.01664
71.6	10.23	5.06405	4.11922
72	11.1426	4.08874	5.4801
72.4	11.2295	2.54473	4.85552
72.8	11.2053	3.67548	3.86401
73.2	12.0681	4.91621	3.74208
73.6	11.2564	4.79133	4.02629
74	12.2077	4.3504	2.71489
74.4	11.8329	5.1151	2.72526
74.8	13.2615	4.56139	5.90548
75.2	13.1487	5.97216	6.20417
75.6	12.8032	5.63413	5.52642
76	11.5948	5.57583	5.07413
76.4	12.3384	5.61718	5.71855
76.8	12.5507	5.61032	5.87055
77.2	12.6133	4.86628	4.2858
77.6	12.1681	3.48871	5.40008
78	13.1309	3.90608	4.62603
78.4	11.1497	4.53675	5.19244
78.8	13.3402	4.51788	6.55587
79.2	12.8104	4.02043	5.52143
79.6	12.5748	6.225	6.28665
80	13.8254	5.94467	7.74093
80.4	14.2941	6.37087	5.06892
80.8	14.2475	7.7247	4.19809
81.2	16.6532	7.57664	2.32923
81.6	15.4296	6.38743	4.17156
82	16.0878	6.6584	3.12959
82.4	14.5965	7.56034	4.05241
82.8	15.6245	7.83817	3.23381
83.2	14.5291	8.59085	3.15932
83.6	16.108	7.67059	1.73993
84	16.5657	9.55426	3.12457
84.4	17.1223	7.57171	3.27713
84.8	14.9713	7.35092	2.98596
85.2	16.4487	6.69441	5.40274
85.6	16.0466	7.49865	4.6117
86	16.0087	8.6173	3.82573
86.4	14.3009	6.36514	3.19866
86.8	14.5719	7.01888	1.91408
87.2	12.6521	8.44615	4.15127
87.6	14.5863	6.60005	4.49171
88	14.7281	5.67753	4.60951
88.4	15.1257	5.65039	4.82233
88.8	16.4698	5.30984	5.15176
89.2	15.0653	6.77141	4.54991
89.6	16.8346	6.61382	5.41309
90	12.7841	5.79315	6.88623
90.4	13.999	7.4055	5.99011
90.8	13.4792	5.19113	7.16816
91.2	13.9741	6.22045	5.67585
91.6	14.0605	4.59498	4.24561
92	13.0624	7.31184	2.67788
92.4	12.1858	6.80343	3.34602
92.8	11.8413	5.41217	4.74628
93.2	12.5659	6.84494	4.83916
93.6	12.9043	7.39638	3.39654
94	12.8004	6.35898	3.59297
94.4	11.2786	7.12102	4.50807
94.8	12.0507	5.14713	3.87895
95.2	13.0376	5.65143	5.13423
95.6	11.5384	8.03672	3.72481
96	11.5272	7.13147	4.75102
96.4	11.3076	6.72643	3.52851
96.8	9.65892	6.16767	4.29671
97.2	10.4379	4.93979	3.97145
97.6	11.7822	4.71078	4.55511
98	10.885	4.85571	6.98253
98.4	9.09164	4.28773	6.22113
98.8	10.2766	5.52973	5.68376
99.2	9.76531	5.74095	4.32152
99.6	9.73851	8.18168	2.61638
100	10.1224	3.8128	5.72942
100.4	11.1586	4.57554	4.50382
100.8	9.83864	3.03292	3.30481
101.2	10.2925	5.46729	3.52554
101.6	9.65316	5.0564	4.2663
102	9.45453	6.48115	5.62408
102.4	9.75129	5.70205	3.92738
102.8	10.3897	6.59952	4.66526
103.2	11.848	5.95289	3.44201
103.6	10.8829	6.23593	3.36167
104	10.7792	8.65819	2.25979
104.4	9.75716	8.18001	3.30204
104.8	9.28101	7.98342	4.00258
105.2	10.0694	7.53239	3.68297
105.6	10.9442	6.48754	2.4895
106	12.8483	8.11233	3.4965
106.4	10.5803	6.911	3.00857
106.8	11.774	6.08508	4.42758
107.2	10.3108	7.74237	4.31368
107.6	10.3608	6.2182	3.36596
108	10.7957	7.60206	3.69596
108.4	8.9526	7.12796	3.27858
108.8	9.02334	6.00058	3.63238
109.2	9.98046	7.64044	3.24938
109.6	11.6507	8.27157	2.01164
110	12.897	7.89582	2.20375
110.4	12.0447	8.57789	0.782012
110.8	10.2924	5.90179	2.41914
111.2	9.92786	4.55826	4.11838
111.6	10.152	4.90468	2.96461
112	9.69592	3.10633	3.00697
112.4	8.35344	3.82931	4.70236
112.8	10.4852	5.66016	1.24117
113.2	8.60273	6.59743	0.377206
113.6	9.26317	5.56836	1.45761
114	8.96823	5.64067	0.980635
114.4	8.46661	6.9936	1.94265
114.8	8.12021	5.18691	3.99136
115.2	8.23735	7.00204	2.28775
115.6	9.85999	7.24485	2.12824
116	8.36142	7.63911	2.28666
116.4	9.17067	7.24559	2.74597
116.8	10.678	6.16466	1.91018
117.2	10.3721	5.95631	1.85993
117.6	7.53761	7.70653	1.27206
118	5.78199	5.3735	3.63501
118.4	8.19131	6.01388	2.78543
118.8	7.4193	6.34612	3.65105
119.2	7.02985	4.54137	4.08934
119.6	6.37266	6.35758	4.71386
120	7.03441	6.90334	4.16352
120.4	7.91648	7.71512	4.35205
120.8	6.25849	7.93513	4.63464
121.2	5.61304	4.97952	6.22672
121.6	6.98898	4.01786	6.59563
122	6.31605	5.38107	6.62546
122.4	7.3036	4.07745	8.63682
122.8	9.43768	4.51118	4.56393
123.2	9.53509	5.0317	4.58601
123.6	10.3799	4.07923	4.64358
124	10.5947	4.38764	4.86532
124.4	6.54734	5.25531	5.85114
124.8	7.2983	4.76304	4.47274
125.2	5.21136	6.51456	5.72253
125.6	6.69935	5.45451	5.32657
126	7.17999	4.18839	4.14784
126.4	5.4497	5.71784	2.99249
126.8	6.48648	5.90301	3.36188

## Sheet: Figure 3e
	Pair 1	Pair 2	Pair 3
Time (ns)	Buried SASA (A^2)
0.4	121.826	235.293	260.578
0.8	118.693	219.17	258.396
1.2	796.726	837.813	1039.35
1.6	556.105	746.004	1091.69
2	722.681	917.398	1131.38
2.4	587.513	982.94	1211.07
2.8	629.159	942.763	1090.23
3.2	756.369	1151.06	1203.36
3.6	778.637	1049.29	1021.77
4	812.072	1035.38	1061.64
4.4	715.756	1282.7	1429.29
4.8	912.199	1318.12	1483.21
5.2	744.9	1228.96	1319.11
5.6	690.07	1326.73	1285.87
6	783.857	1349.16	1516.85
6.4	802.597	1563.65	1500.31
6.8	904.778	1638.46	1691.51
7.2	836.884	1725.67	1854.6
7.6	931.436	1778.96	1874.17
8	769.429	1713.09	2094.44
8.4	820.614	1803.77	2015
8.8	1034.13	1982.49	1927.71
9.2	1039.19	1926.49	2207.26
9.6	1097.85	2040.71	2203.26
10	1044.9	2179.15	2386.44
10.4	1289.86	2467.29	2723.86
10.8	989.342	2202.68	2550.6
11.2	894.944	2267.65	2601.49
11.6	1188.86	2822.79	3080.12
12	865.169	2670.47	3141.17
12.4	1094.21	2866.85	3100.07
12.8	1145.47	3158.38	3402.67
13.2	1292.78	3290.19	3466.69
13.6	1195.55	3088.17	3558.67
14	1235.99	3111.82	3555.27
14.4	1341.83	3119.59	3256.56
14.8	1443.39	3228.18	3429.5
15.2	1380.93	3324.8	3686.51
15.6	1489.52	3432.32	3648.27
16	1617.85	3602.24	3776.65
16.4	1695.28	3834.75	3899.51
16.8	1897.6	3838.22	3716.09
17.2	1944.06	3889.47	3865.09
17.6	1936.91	3862.49	3823.17
18	1904.28	3749.86	3872.94
18.4	1993.9	3840.6	3928.92
18.8	1924.61	3923.52	4031.67
19.2	1724.01	3609.14	3901.58
19.6	1640.92	3557.14	3934.54
20	1614.84	3966.53	4225.88
20.4	1662.12	3891.97	4405.54
20.8	1645.5	4036.04	4290.72
21.2	1544.96	3795	4135.03
21.6	1417.47	3860.11	4465.04
22	1666.24	4035.31	4605.16
22.4	1667.61	4028.87	4538.61
22.8	1799.81	3959.22	4587.92
23.2	1894.04	3993.33	4504.75
23.6	1691.73	3740.77	4513.26
24	1846.34	3999.12	4426.34
24.4	1572.81	3537.48	4430.7
24.8	1569.45	3557.61	4654.86
25.2	1566.84	3768.12	4917.94
25.6	1657.37	3731.31	4749.27
26	1504.67	3661.43	4831.92
26.4	1473.08	3628.75	4446.3
26.8	1614.63	3680.54	4652.38
27.2	1577.91	3732.46	4771.04
27.6	1674.71	3846.12	4891.64
28	1795.95	3854.18	4887.48
28.4	1592.41	3552.7	4688.74
28.8	1860.99	3831.14	4718.78
29.2	1768.34	4159.31	5066.96
29.6	1796.25	3763.74	4530.14
30	1921.28	3851.11	4484.68
30.4	1994.42	4038.72	4692.59
30.8	1943.77	3951.66	4715.08
31.2	1894.65	3778.71	4854.87
31.6	1905.52	3823.42	4931.85
32	1721.36	3586.28	4580.13
32.4	1765.43	3739.3	4693.56
32.8	1699.5	3536.21	4610.23
33.2	1796.37	3820.46	5101.88
33.6	1922.7	4082.23	5111.68
34	1913.7	4016.63	5133.88
34.4	1940.54	3951.77	5153.47
34.8	1978.56	4026.96	5406.54
35.2	2019.33	3957.42	5242
35.6	1924.97	3860.4	5413.86
36	1950.83	3916.25	5506.21
36.4	1938.95	4060.06	5792.49
36.8	2067.07	4014.72	5597.66
37.2	2150.34	4046.69	5688.41
37.6	2060.13	4085.45	5793.71
38	2358.23	4169.92	5716.02
38.4	2207.38	4216.48	5753.76
38.8	1971.7	3987.25	5589.98
39.2	1975.87	4182.97	5955.45
39.6	1953.91	4087	5675.91
40	1720.62	3813.33	5680.9
40.4	1673.96	3668.78	5342.17
40.8	1696.2	3690.26	5540.33
41.2	1760.24	3729.62	5454.97
41.6	1893.7	3881.67	5428.69
42	1974.81	3968.52	5424.25
42.4	1922.04	4080.78	5505.03
42.8	1901.24	4128.43	5604.43
43.2	1915.6	4033.99	5679.66
43.6	2055.07	4216.18	5845.95
44	2193.66	4265.41	5785.52
44.4	1913.96	4175.09	5902.02
44.8	2097.39	4227.88	5662.59
45.2	2239.61	4474.86	5793.66
45.6	2349.83	4558.27	5785.52
46	2202.01	4511.38	5752.94
46.4	2083.87	4530.87	5782.08
46.8	2634.35	4905.66	5795.17
47.2	2470.61	4802.12	5685.02
47.6	2165.34	4559.77	5920.56
48	2443.5	4616.29	5578.33
48.4	2262.55	4494.86	5667.43
48.8	2216.56	4464.33	5714.58
49.2	2098.48	4327.79	5697.83
49.6	2283.2	4581.9	5651.57
50	2237.65	4652.45	5858.72
50.4	2474.53	4777.89	5619.51
50.8	2295.85	4739.27	5757.4
51.2	2174.42	4606.92	5724.75
51.6	2303.37	4806.83	5889.3
52	2297.42	4623.97	5970.06
52.4	2260.08	4818.52	6249.98
52.8	2153.22	4899.17	6371.61
53.2	2258.04	5039.52	6454.95
53.6	2634.66	5312.34	6584.7
54	2703.9	4999.84	6262.11
54.4	2463.81	4766.47	6103.48
54.8	2513.9	4678.55	5939.44
55.2	2455.13	4718.71	5687.04
55.6	2527.39	4634.65	5844.65
56	2585.77	4815.89	6057.03
56.4	2363.56	4700.76	6073.29
56.8	2317.87	4543.14	6137.2
57.2	2552.16	4694.62	5922.33
57.6	2424.17	4797.18	6287.39
58	2453.5	4826.06	6014.79
58.4	2380.86	4538.92	6000.11
58.8	2167.59	4558.95	6081.84
59.2	2412.36	4560.55	6010.95
59.6	2248.95	4390.44	5808.73
60	2392.51	4495.29	5837.89
60.4	2200.3	4339.95	5701.04
60.8	2233.32	4205.06	5566.55
61.2	2209.45	4349.94	5865.87
61.6	2574.04	4740	5875.4
62	2516.44	4708.27	5857.6
62.4	2312.8	4560.28	6068.07
62.8	2480.19	4877.69	6143.13
63.2	2437.89	4915.43	6456.39
63.6	2456.5	4674.99	6026.07
64	2738.76	4656.13	6025.04
64.4	2827.09	4731.46	5879.06
64.8	2730.77	4794.64	6092.01
65.2	2670.56	5064.64	6356.16
65.6	2429.15	4785.57	6215.4
66	2560.29	4925.92	6378.31
66.4	2630.3	5022.38	6355.63
66.8	2623.54	5018.12	6277.92
67.2	2421.46	4891.54	6414.42
67.6	2473.64	4846.03	6163.4
68	2320.32	4735.15	6204.39
68.4	2293.57	4610.37	5981.51
68.8	2356.42	4990.37	6198.61
69.2	2229.69	5059.21	6438.77
69.6	2328.28	4904.51	6411.55
70	2493.99	5076.55	6243.67
70.4	2469.35	5343.79	6568.77
70.8	2458.82	5344.18	6229.47
71.2	2679.42	5454.51	6461.27
71.6	2715.01	5279.86	6224.4
72	2700.08	5380.05	6125.13
72.4	2866.93	5446.85	6223.26
72.8	2992.88	5562.55	6234.46
73.2	2938.55	5908.68	6412.61
73.6	2823.58	5607.3	6200.78
74	2882.11	5611.27	6067.11
74.4	2690.15	5373.29	6103.98
74.8	2785.05	5214	5770.25
75.2	2861.58	5273.96	6058.84
75.6	2890.93	5369.6	6028.47
76	2742.01	5198.08	6192.13
76.4	2874.89	5293.71	6264.56
76.8	2751.25	4876.49	5725.72
77.2	2721.33	4932.92	5863.12
77.6	2508.69	4749.4	5761.3
78	2879.42	4949.11	5741.85
78.4	2859.6	5039.19	5699.13
78.8	2756.31	5124.73	6015.94
79.2	2966.82	5021.13	5408.4
79.6	2907.55	5107.84	5924.45
80	3017.33	5205.97	5752.01
80.4	2773	4954.89	5606.37
80.8	2644.01	4774.4	5332.43
81.2	2937.3	5048.15	5289.48
81.6	3085.54	5344.46	5613.74
82	3117.84	5346.92	5825.32
82.4	2866.24	5142.35	5829.38
82.8	2920.72	5347.22	5883.32
83.2	2786.76	5264.24	6061.67
83.6	2843.94	5268.2	6229.05
84	2985.01	5519.25	6263.72
84.4	2799.8	5001.59	6292.95
84.8	2598.69	4727.98	6059.78
85.2	2786.49	4808.77	5644
85.6	2850.88	4926.03	5854.56
86	3020.34	5094.74	5657.6
86.4	2693.39	4937.49	5978.17
86.8	2648.39	5077.31	6022.6
87.2	2834.98	5285.27	5889.2
87.6	2714.57	5151.55	6043.45
88	2737.71	5238.95	6200.08
88.4	2942.54	5421.98	6237.24
88.8	2936.87	5410.37	6096.88
89.2	3046.13	5478.33	6062.72
89.6	3192.5	5756.35	6194.54
90	2995.19	5874.38	6524.29
90.4	2884.82	5707.35	6198.87
90.8	2955.05	5689.79	6124.71
91.2	2870.71	5615.71	5962.55
91.6	3254.36	5843.31	6201.67
92	3109.55	5828.3	6430.75
92.4	3134.96	5930.62	6465.06
92.8	3147.84	5877.73	6544.78
93.2	3024.63	5734.65	6498.3
93.6	2838.49	5453.24	6168.41
94	2993.29	5675.22	6238.11
94.4	2949.11	5591.45	6277.38
94.8	2937.1	5570.46	6411.88
95.2	3116.54	5951.88	6747.64
95.6	3320.68	5837.61	6363.47
96	3396.92	5863.58	6513.28
96.4	3359.79	5627.67	6381.29
96.8	3319.43	5534.18	6199.94
97.2	3521.15	5772.74	6241.61
97.6	3392.81	5719.76	6389.74
98	3328.95	5489.06	6120
98.4	3481.52	5685.76	6258.97
98.8	3325.33	5334.75	6020.64
99.2	3408.45	5575.18	6193.7
99.6	3680.47	5661.27	6255.36
100	3642.4	5617.04	6119.7
100.4	3738.63	5742.95	6195.54
100.8	3880.77	6159.49	6281.43
101.2	3931.34	6081.05	6277.93
101.6	3957.79	6152.51	6301.69
102	3823.21	6198.04	6277.62
102.4	3920.79	6292.61	6283.2
102.8	3863.73	6218.8	6185.02
103.2	3623.61	6021.47	6445.22
103.6	3570.24	6089.61	6532.67
104	3637.77	6140.28	6693.99
104.4	3700.13	6116.33	6688.99
104.8	3725.29	6233.7	6616.91
105.2	3724.18	6249.9	6708.28
105.6	3507.37	5952.07	6549.52
106	3275.65	5965.72	6533.87
106.4	3495.15	5978.33	6528.21
106.8	3833.21	6011.61	6717.13
107.2	3737.44	5846.58	6494.8
107.6	3895.22	6014.61	6574.31
108	3726.61	5943.7	6736.05
108.4	3701.44	5681.72	6483.65
108.8	3766.28	5771.01	6464.17
109.2	3958.7	5931.04	6600.78
109.6	3957.18	5842.7	6458.83
110	4120.12	5872.55	6353.32
110.4	3981.7	5854.76	6454.03
110.8	4077.53	5884.99	6389.74
111.2	4322.4	5984.01	6492.14
111.6	3840.6	5839.56	6599.99
112	3995.94	6028.31	6904.98
112.4	3920.37	6026.77	6395.57
112.8	3960.73	6074.89	6692.07
113.2	3930.43	6134.38	6758.84
113.6	3966.12	6042.48	6766.18
114	3953.42	6160.02	6735.5
114.4	3878.27	5990.78	6625.43
114.8	4058.34	6055.19	6619.67
115.2	4162.27	5988.57	6508.23
115.6	3883.34	5940.84	6640.37
116	3970.05	5973.05	6751.76
116.4	3987.5	5910.84	6728.94
116.8	4125.18	5940.75	6313.75
117.2	4017.28	5928.8	6819.92
117.6	3921.27	5909.42	6753.1
118	4211.77	6319.65	7085.8
118.4	4239.3	6294.71	6876.46
118.8	4285.21	6154.32	6793.62
119.2	4226.77	6115.38	6769.24
119.6	4051.16	6072.13	6791.36
120	4268.19	6206.8	6750.52
120.4	4267.79	5865.27	6479.57
120.8	4207.44	6020.2	6483.1
121.2	3911.37	5972.53	6745.97
121.6	4080.46	5959.76	6696.49
122	4224.63	6121	6615.5
122.4	4260.79	6318.68	6820.98
122.8	4143.16	6283.92	6564.2
123.2	3928.64	5809.1	6344.18
123.6	4079.41	6026.81	6767.56
124	4263.84	6251.39	6537.24
124.4	4075.33	6286.78	6728.35
124.8	4157.33	6260.26	6814.52
125.2	4070.68	6070.98	6595.54
125.6	4084.82	6021.41	6681.29
126	4277.84	6060.66	6575.06
126.4	4191.67	5994.37	6590.09
126.8	4301.23	6096.23	6605.71

## Sheet: Figure 3f
	Pair 1		Pair 2		Pair 3
	Twist angle (deg)	Buried SASA (A^2)	Twist angle (deg)	Buried SASA (A^2)	Twist angle (deg)	Buried SASA (A^2)
	13.6477	121.826	12.524	235.293	9.62032	260.578
	13.6579	118.693	12.513	219.17	9.6288	258.396
	13.1943	796.726	7.70199	837.813	9.98969	1039.35
	11.6259	556.105	9.77578	746.004	8.59974	1091.69
	13.8662	722.681	11.43	917.398	6.80861	1131.38
	14.9444	587.513	10.6122	982.94	8.01095	1211.07
	15.4567	629.159	11.8355	942.763	6.08404	1090.23
	14.0861	756.369	11.6295	1151.06	5.37664	1203.36
	12.7776	778.637	11.8938	1049.29	4.15378	1021.77
	9.94543	812.072	12.7804	1035.38	3.07102	1061.64
	8.7738	715.756	10.9271	1282.7	6.1635	1429.29
	11.2587	912.199	11.1333	1318.12	8.62596	1483.21
	9.37698	744.9	11.0551	1228.96	7.2212	1319.11
	7.79206	690.07	11.0097	1326.73	8.27874	1285.87
	8.4175	783.857	11.0585	1349.16	9.28187	1516.85
	8.57918	802.597	11.1877	1563.65	9.56106	1500.31
	9.41189	904.778	9.72553	1638.46	10.1583	1691.51
	8.21262	836.884	10.0663	1725.67	8.65928	1854.6
	8.81225	931.436	9.99222	1778.96	9.7853	1874.17
	9.91252	769.429	10.4472	1713.09	9.57801	2094.44
	10.4908	820.614	10.5462	1803.77	8.29924	2015
	11.2612	1034.13	9.15936	1982.49	10.6292	1927.71
	9.39458	1039.19	11.0069	1926.49	10.471	2207.26
	7.4062	1097.85	9.52344	2040.71	10.6981	2203.26
	9.3477	1044.9	10.2712	2179.15	11.3339	2386.44
	9.86667	1289.86	9.12337	2467.29	10.8516	2723.86
	10.0869	989.342	9.29948	2202.68	9.04239	2550.6
	11.945	894.944	9.29836	2267.65	7.79322	2601.49
	11.1212	1188.86	7.34697	2822.79	10.3156	3080.12
	7.7509	865.169	8.76777	2670.47	9.60834	3141.17
	8.52104	1094.21	9.42098	2866.85	10.0691	3100.07
	8.4837	1145.47	8.34757	3158.38	11.9704	3402.67
	10.4664	1292.78	7.53053	3290.19	12.0611	3466.69
	9.14853	1195.55	9.02328	3088.17	11.8908	3558.67
	10.7993	1235.99	7.40577	3111.82	11.6094	3555.27
	8.13467	1341.83	9.1885	3119.59	11.9327	3256.56
	9.53566	1443.39	8.82166	3228.18	12.9009	3429.5
	8.44373	1380.93	10.5978	3324.8	12.6634	3686.51
	12.5589	1489.52	8.426	3432.32	11.893	3648.27
	12.6426	1617.85	7.76063	3602.24	11.6386	3776.65
	10.9078	1695.28	8.03202	3834.75	12.713	3899.51
	10.9017	1897.6	7.37104	3838.22	9.48135	3716.09
	9.61589	1944.06	8.89432	3889.47	9.83421	3865.09
	9.94144	1936.91	9.51867	3862.49	9.25547	3823.17
	11.1723	1904.28	8.66161	3749.86	8.59391	3872.94
	9.0432	1993.9	7.48346	3840.6	8.52855	3928.92
	10.0448	1924.61	6.64192	3923.52	8.33082	4031.67
	8.98088	1724.01	6.50268	3609.14	9.52045	3901.58
	12.6612	1640.92	8.72506	3557.14	7.14533	3934.54
	12.6362	1614.84	8.19096	3966.53	5.90442	4225.88
	11.7854	1662.12	8.44031	3891.97	6.44159	4405.54
	11.4282	1645.5	9.10664	4036.04	8.06058	4290.72
	11.8163	1544.96	10.8876	3795	7.96893	4135.03
	9.72092	1417.47	8.62799	3860.11	9.36332	4465.04
	10.6801	1666.24	9.2302	4035.31	7.86547	4605.16
	8.73	1667.61	11.6994	4028.87	8.336	4538.61
	10.1984	1799.81	12.9402	3959.22	8.85288	4587.92
	10.8211	1894.04	11.8182	3993.33	9.42692	4504.75
	9.8966	1691.73	11.4828	3740.77	10.3129	4513.26
	11.0879	1846.34	9.65221	3999.12	9.08613	4426.34
	10.7719	1572.81	10.755	3537.48	7.90064	4430.7
	10.6557	1569.45	12.0111	3557.61	8.30211	4654.86
	12.7412	1566.84	11.0199	3768.12	8.96797	4917.94
	14.1249	1657.37	11.1681	3731.31	9.38996	4749.27
	16.8221	1504.67	12.4152	3661.43	8.55863	4831.92
	14.5092	1473.08	12.5096	3628.75	7.52637	4446.3
	15.0404	1614.63	11.5146	3680.54	8.77845	4652.38
	13.73	1577.91	11.2164	3732.46	8.97602	4771.04
	15.6704	1674.71	10.4237	3846.12	9.46779	4891.64
	15.2868	1795.95	9.8653	3854.18	8.54819	4887.48
	17.2203	1592.41	9.63983	3552.7	7.88451	4688.74
	17.4872	1860.99	11.1631	3831.14	8.84614	4718.78
	17.0725	1768.34	9.26817	4159.31	8.01296	5066.96
	16.0156	1796.25	10.668	3763.74	7.13604	4530.14
	16.9332	1921.28	10.9961	3851.11	6.54436	4484.68
	13.2408	1994.42	8.16518	4038.72	8.03909	4692.59
	12.7315	1943.77	10.1813	3951.66	8.21171	4715.08
	12.5161	1894.65	11.3126	3778.71	6.70245	4854.87
	14.1685	1905.52	11.1781	3823.42	6.84329	4931.85
	14.1748	1721.36	11.2688	3586.28	5.36027	4580.13
	16.7041	1765.43	12.057	3739.3	5.67292	4693.56
	14.8022	1699.5	11.4394	3536.21	6.69085	4610.23
	15.2048	1796.37	10.5802	3820.46	8.39752	5101.88
	13.6686	1922.7	10.8934	4082.23	6.0756	5111.68
	13.8123	1913.7	12.4636	4016.63	5.50943	5133.88
	12.7079	1940.54	10.626	3951.77	5.99323	5153.47
	14.0143	1978.56	9.76082	4026.96	5.92644	5406.54
	10.5089	2019.33	8.47175	3957.42	5.35522	5242
	12.4898	1924.97	7.42737	3860.4	6.08319	5413.86
	13.0789	1950.83	8.09366	3916.25	2.72351	5506.21
	12.6503	1938.95	10.1784	4060.06	2.99336	5792.49
	13.9149	2067.07	8.85712	4014.72	4.07617	5597.66
	13.8404	2150.34	9.40102	4046.69	5.04783	5688.41
	13.9027	2060.13	8.98232	4085.45	4.60654	5793.71
	14.5502	2358.23	9.85153	4169.92	6.02034	5716.02
	14.6098	2207.38	9.22062	4216.48	6.44202	5753.76
	15.51	1971.7	7.70025	3987.25	6.43509	5589.98
	14.8372	1975.87	7.52075	4182.97	6.48114	5955.45
	16.6152	1953.91	8.15567	4087	5.22755	5675.91
	14.7961	1720.62	8.29719	3813.33	4.76613	5680.9
	15.4684	1673.96	7.74251	3668.78	7.21819	5342.17
	13.4276	1696.2	9.5591	3690.26	6.27293	5540.33
	14.5531	1760.24	9.49266	3729.62	5.45701	5454.97
	13.3094	1893.7	9.25838	3881.67	4.18536	5428.69
	13.0487	1974.81	8.21539	3968.52	3.38443	5424.25
	13.6433	1922.04	8.61403	4080.78	2.92194	5505.03
	13.1029	1901.24	8.7826	4128.43	3.58491	5604.43
	14.5354	1915.6	8.46317	4033.99	4.49413	5679.66
	13.4598	2055.07	7.77394	4216.18	4.97341	5845.95
	16.9008	2193.66	7.07974	4265.41	3.61206	5785.52
	15.8454	1913.96	7.69734	4175.09	4.59371	5902.02
	13.7763	2097.39	7.85886	4227.88	6.33575	5662.59
	15.0683	2239.61	8.52568	4474.86	3.8003	5793.66
	15.1096	2349.83	9.62489	4558.27	3.86997	5785.52
	14.0493	2202.01	7.70452	4511.38	4.04622	5752.94
	14.1762	2083.87	8.64295	4530.87	4.33825	5782.08
	13.209	2634.35	10.3637	4905.66	3.89579	5795.17
	13.8423	2470.61	10.7563	4802.12	3.51475	5685.02
	13.2273	2165.34	10.9807	4559.77	3.06534	5920.56
	12.1585	2443.5	8.68093	4616.29	4.58048	5578.33
	11.2447	2262.55	9.36695	4494.86	5.43496	5667.43
	10.8178	2216.56	9.40415	4464.33	4.57935	5714.58
	9.21609	2098.48	8.79777	4327.79	4.71277	5697.83
	10.305	2283.2	8.47606	4581.9	5.40217	5651.57
	8.47136	2237.65	8.96817	4652.45	5.38646	5858.72
	11.2055	2474.53	6.98841	4777.89	6.02098	5619.51
	9.55406	2295.85	8.44241	4739.27	5.75313	5757.4
	11.2243	2174.42	8.1908	4606.92	5.80744	5724.75
	11.6126	2303.37	8.69188	4806.83	5.24352	5889.3
	13.1486	2297.42	9.1365	4623.97	3.84061	5970.06
	12.0173	2260.08	8.43439	4818.52	4.34242	6249.98
	10.5241	2153.22	8.95464	4899.17	3.11785	6371.61
	11.3054	2258.04	8.06835	5039.52	2.63256	6454.95
	12.2336	2634.66	8.99376	5312.34	3.76103	6584.7
	12.2293	2703.9	7.7548	4999.84	3.97288	6262.11
	12.9269	2463.81	6.93869	4766.47	5.50415	6103.48
	11.956	2513.9	6.43594	4678.55	3.70068	5939.44
	10.6605	2455.13	7.91305	4718.71	4.49016	5687.04
	11.6269	2527.39	6.29379	4634.65	4.79889	5844.65
	12.7527	2585.77	7.33481	4815.89	5.03297	6057.03
	12.7938	2363.56	6.80669	4700.76	4.71934	6073.29
	12.9801	2317.87	6.91394	4543.14	3.92896	6137.2
	12.4562	2552.16	6.93407	4694.62	5.06733	5922.33
	13.3152	2424.17	5.96462	4797.18	5.59946	6287.39
	11.8857	2453.5	6.05708	4826.06	5.35646	6014.79
	10.8214	2380.86	6.89336	4538.92	5.58114	6000.11
	10.6673	2167.59	5.03027	4558.95	3.3346	6081.84
	10.5031	2412.36	6.06814	4560.55	3.35984	6010.95
	12.3629	2248.95	6.42545	4390.44	4.59734	5808.73
	12.8859	2392.51	6.76336	4495.29	4.97315	5837.89
	12.6465	2200.3	8.07274	4339.95	5.79914	5701.04
	11.9944	2233.32	7.14978	4205.06	4.39475	5566.55
	11.2105	2209.45	7.62828	4349.94	4.17387	5865.87
	13.9646	2574.04	5.96359	4740	5.61874	5875.4
	13.2568	2516.44	7.90232	4708.27	5.1776	5857.6
	12.2523	2312.8	6.83342	4560.28	6.47633	6068.07
	11.28	2480.19	7.73719	4877.69	4.80364	6143.13
	12.8518	2437.89	6.3968	4915.43	4.27349	6456.39
	12.9335	2456.5	5.8908	4674.99	4.10574	6026.07
	10.8054	2738.76	7.8555	4656.13	5.22124	6025.04
	11.0689	2827.09	6.83899	4731.46	5.42922	5879.06
	10.6952	2730.77	7.33998	4794.64	5.59723	6092.01
	10.6482	2670.56	6.27399	5064.64	5.88858	6356.16
	10.0228	2429.15	6.16098	4785.57	6.07657	6215.4
	11.5614	2560.29	7.19867	4925.92	5.39755	6378.31
	9.40052	2630.3	6.18195	5022.38	5.30316	6355.63
	9.8771	2623.54	5.63351	5018.12	3.75187	6277.92
	10.4826	2421.46	6.44145	4891.54	4.21931	6414.42
	10.6487	2473.64	6.4867	4846.03	3.6793	6163.4
	10.3301	2320.32	7.62175	4735.15	5.22142	6204.39
	9.66589	2293.57	7.18675	4610.37	4.96268	5981.51
	7.64278	2356.42	7.96072	4990.37	4.70037	6198.61
	7.89243	2229.69	6.25339	5059.21	5.44848	6438.77
	7.66853	2328.28	6.43944	4904.51	5.93787	6411.55
	9.19687	2493.99	5.05425	5076.55	6.57385	6243.67
	9.47919	2469.35	5.15353	5343.79	5.77309	6568.77
	9.4137	2458.82	4.07101	5344.18	5.84469	6229.47
	10.5831	2679.42	4.82866	5454.51	5.01664	6461.27
	10.23	2715.01	5.06405	5279.86	4.11922	6224.4
	11.1426	2700.08	4.08874	5380.05	5.4801	6125.13
	11.2295	2866.93	2.54473	5446.85	4.85552	6223.26
	11.2053	2992.88	3.67548	5562.55	3.86401	6234.46
	12.0681	2938.55	4.91621	5908.68	3.74208	6412.61
	11.2564	2823.58	4.79133	5607.3	4.02629	6200.78
	12.2077	2882.11	4.3504	5611.27	2.71489	6067.11
	11.8329	2690.15	5.1151	5373.29	2.72526	6103.98
	13.2615	2785.05	4.56139	5214	5.90548	5770.25
	13.1487	2861.58	5.97216	5273.96	6.20417	6058.84
	12.8032	2890.93	5.63413	5369.6	5.52642	6028.47
	11.5948	2742.01	5.57583	5198.08	5.07413	6192.13
	12.3384	2874.89	5.61718	5293.71	5.71855	6264.56
	12.5507	2751.25	5.61032	4876.49	5.87055	5725.72
	12.6133	2721.33	4.86628	4932.92	4.2858	5863.12
	12.1681	2508.69	3.48871	4749.4	5.40008	5761.3
	13.1309	2879.42	3.90608	4949.11	4.62603	5741.85
	11.1497	2859.6	4.53675	5039.19	5.19244	5699.13
	13.3402	2756.31	4.51788	5124.73	6.55587	6015.94
	12.8104	2966.82	4.02043	5021.13	5.52143	5408.4
	12.5748	2907.55	6.225	5107.84	6.28665	5924.45
	13.8254	3017.33	5.94467	5205.97	7.74093	5752.01
	14.2941	2773	6.37087	4954.89	5.06892	5606.37
	14.2475	2644.01	7.7247	4774.4	4.19809	5332.43
	16.6532	2937.3	7.57664	5048.15	2.32923	5289.48
	15.4296	3085.54	6.38743	5344.46	4.17156	5613.74
	16.0878	3117.84	6.6584	5346.92	3.12959	5825.32
	14.5965	2866.24	7.56034	5142.35	4.05241	5829.38
	15.6245	2920.72	7.83817	5347.22	3.23381	5883.32
	14.5291	2786.76	8.59085	5264.24	3.15932	6061.67
	16.108	2843.94	7.67059	5268.2	1.73993	6229.05
	16.5657	2985.01	9.55426	5519.25	3.12457	6263.72
	17.1223	2799.8	7.57171	5001.59	3.27713	6292.95
	14.9713	2598.69	7.35092	4727.98	2.98596	6059.78
	16.4487	2786.49	6.69441	4808.77	5.40274	5644
	16.0466	2850.88	7.49865	4926.03	4.6117	5854.56
	16.0087	3020.34	8.6173	5094.74	3.82573	5657.6
	14.3009	2693.39	6.36514	4937.49	3.19866	5978.17
	14.5719	2648.39	7.01888	5077.31	1.91408	6022.6
	12.6521	2834.98	8.44615	5285.27	4.15127	5889.2
	14.5863	2714.57	6.60005	5151.55	4.49171	6043.45
	14.7281	2737.71	5.67753	5238.95	4.60951	6200.08
	15.1257	2942.54	5.65039	5421.98	4.82233	6237.24
	16.4698	2936.87	5.30984	5410.37	5.15176	6096.88
	15.0653	3046.13	6.77141	5478.33	4.54991	6062.72
	16.8346	3192.5	6.61382	5756.35	5.41309	6194.54
	12.7841	2995.19	5.79315	5874.38	6.88623	6524.29
	13.999	2884.82	7.4055	5707.35	5.99011	6198.87
	13.4792	2955.05	5.19113	5689.79	7.16816	6124.71
	13.9741	2870.71	6.22045	5615.71	5.67585	5962.55
	14.0605	3254.36	4.59498	5843.31	4.24561	6201.67
	13.0624	3109.55	7.31184	5828.3	2.67788	6430.75
	12.1858	3134.96	6.80343	5930.62	3.34602	6465.06
	11.8413	3147.84	5.41217	5877.73	4.74628	6544.78
	12.5659	3024.63	6.84494	5734.65	4.83916	6498.3
	12.9043	2838.49	7.39638	5453.24	3.39654	6168.41
	12.8004	2993.29	6.35898	5675.22	3.59297	6238.11
	11.2786	2949.11	7.12102	5591.45	4.50807	6277.38
	12.0507	2937.1	5.14713	5570.46	3.87895	6411.88
	13.0376	3116.54	5.65143	5951.88	5.13423	6747.64
	11.5384	3320.68	8.03672	5837.61	3.72481	6363.47
	11.5272	3396.92	7.13147	5863.58	4.75102	6513.28
	11.3076	3359.79	6.72643	5627.67	3.52851	6381.29
	9.65892	3319.43	6.16767	5534.18	4.29671	6199.94
	10.4379	3521.15	4.93979	5772.74	3.97145	6241.61
	11.7822	3392.81	4.71078	5719.76	4.55511	6389.74
	10.885	3328.95	4.85571	5489.06	6.98253	6120
	9.09164	3481.52	4.28773	5685.76	6.22113	6258.97
	10.2766	3325.33	5.52973	5334.75	5.68376	6020.64
	9.76531	3408.45	5.74095	5575.18	4.32152	6193.7
	9.73851	3680.47	8.18168	5661.27	2.61638	6255.36
	10.1224	3642.4	3.8128	5617.04	5.72942	6119.7
	11.1586	3738.63	4.57554	5742.95	4.50382	6195.54
	9.83864	3880.77	3.03292	6159.49	3.30481	6281.43
	10.2925	3931.34	5.46729	6081.05	3.52554	6277.93
	9.65316	3957.79	5.0564	6152.51	4.2663	6301.69
	9.45453	3823.21	6.48115	6198.04	5.62408	6277.62
	9.75129	3920.79	5.70205	6292.61	3.92738	6283.2
	10.3897	3863.73	6.59952	6218.8	4.66526	6185.02
	11.848	3623.61	5.95289	6021.47	3.44201	6445.22
	10.8829	3570.24	6.23593	6089.61	3.36167	6532.67
	10.7792	3637.77	8.65819	6140.28	2.25979	6693.99
	9.75716	3700.13	8.18001	6116.33	3.30204	6688.99
	9.28101	3725.29	7.98342	6233.7	4.00258	6616.91
	10.0694	3724.18	7.53239	6249.9	3.68297	6708.28
	10.9442	3507.37	6.48754	5952.07	2.4895	6549.52
	12.8483	3275.65	8.11233	5965.72	3.4965	6533.87
	10.5803	3495.15	6.911	5978.33	3.00857	6528.21
	11.774	3833.21	6.08508	6011.61	4.42758	6717.13
	10.3108	3737.44	7.74237	5846.58	4.31368	6494.8
	10.3608	3895.22	6.2182	6014.61	3.36596	6574.31
	10.7957	3726.61	7.60206	5943.7	3.69596	6736.05
	8.9526	3701.44	7.12796	5681.72	3.27858	6483.65
	9.02334	3766.28	6.00058	5771.01	3.63238	6464.17
	9.98046	3958.7	7.64044	5931.04	3.24938	6600.78
	11.6507	3957.18	8.27157	5842.7	2.01164	6458.83
	12.897	4120.12	7.89582	5872.55	2.20375	6353.32
	12.0447	3981.7	8.57789	5854.76	0.782012	6454.03
	10.2924	4077.53	5.90179	5884.99	2.41914	6389.74
	9.92786	4322.4	4.55826	5984.01	4.11838	6492.14
	10.152	3840.6	4.90468	5839.56	2.96461	6599.99
	9.69592	3995.94	3.10633	6028.31	3.00697	6904.98
	8.35344	3920.37	3.82931	6026.77	4.70236	6395.57
	10.4852	3960.73	5.66016	6074.89	1.24117	6692.07
	8.60273	3930.43	6.59743	6134.38	0.377206	6758.84
	9.26317	3966.12	5.56836	6042.48	1.45761	6766.18
	8.96823	3953.42	5.64067	6160.02	0.980635	6735.5
	8.46661	3878.27	6.9936	5990.78	1.94265	6625.43
	8.12021	4058.34	5.18691	6055.19	3.99136	6619.67
	8.23735	4162.27	7.00204	5988.57	2.28775	6508.23
	9.85999	3883.34	7.24485	5940.84	2.12824	6640.37
	8.36142	3970.05	7.63911	5973.05	2.28666	6751.76
	9.17067	3987.5	7.24559	5910.84	2.74597	6728.94
	10.678	4125.18	6.16466	5940.75	1.91018	6313.75
	10.3721	4017.28	5.95631	5928.8	1.85993	6819.92
	7.53761	3921.27	7.70653	5909.42	1.27206	6753.1
	5.78199	4211.77	5.3735	6319.65	3.63501	7085.8
	8.19131	4239.3	6.01388	6294.71	2.78543	6876.46
	7.4193	4285.21	6.34612	6154.32	3.65105	6793.62
	7.02985	4226.77	4.54137	6115.38	4.08934	6769.24
	6.37266	4051.16	6.35758	6072.13	4.71386	6791.36
	7.03441	4268.19	6.90334	6206.8	4.16352	6750.52
	7.91648	4267.79	7.71512	5865.27	4.35205	6479.57
	6.25849	4207.44	7.93513	6020.2	4.63464	6483.1
	5.61304	3911.37	4.97952	5972.53	6.22672	6745.97
	6.98898	4080.46	4.01786	5959.76	6.59563	6696.49
	6.31605	4224.63	5.38107	6121	6.62546	6615.5
	7.3036	4260.79	4.07745	6318.68	8.63682	6820.98
	9.43768	4143.16	4.51118	6283.92	4.56393	6564.2
	9.53509	3928.64	5.0317	5809.1	4.58601	6344.18
	10.3799	4079.41	4.07923	6026.81	4.64358	6767.56
	10.5947	4263.84	4.38764	6251.39	4.86532	6537.24
	6.54734	4075.33	5.25531	6286.78	5.85114	6728.35
	7.2983	4157.33	4.76304	6260.26	4.47274	6814.52
	5.21136	4070.68	6.51456	6070.98	5.72253	6595.54
	6.69935	4084.82	5.45451	6021.41	5.32657	6681.29
	7.17999	4277.84	4.18839	6060.66	4.14784	6575.06
	5.4497	4191.67	5.71784	5994.37	2.99249	6590.09
	6.48648	4301.23	5.90301	6096.23	3.36188	6605.71

## Sheet: Figure 3h
	4x2 ATPmem	4x2 ADPmem	4x1 ATPmem				4x2 ATPmem	4x2 ADPmem	4x1 ATPmem
Mean membrane curvature (um-1)	5.66648	4.66583	0.0366406				Membrane curvature (um-1)
Std membrane curvature (um-1)	2.25245	2.84234	2.22723				7.84748	6.40956	0.602872
							8.58313	6.56689	1.15681
							9.33952	7.69131	3.89092
							8.91702	6.66451	4.30602
							10.1339	7.24117	4.06639
							9.12946	5.58808	2.64003
							6.71304	7.29247	3.57028
							6.15116	10.1089	2.10383
							6.18183	7.14398	1.7253
							4.93075	3.66836	3.19498
							3.73573	2.59144	4.28271
							2.99575	4.27962	2.76212
							7.33469	4.36433	-1.46307
							7.46589	3.37165	-0.538631
							7.77119	2.01886	0.493469
							9.58134	4.09074	0.394029
							8.33813	5.6653	0.903671
							7.06416	6.5846	2.67537
							5.52581	10.3229	2.71426
							5.99704	10.684	3.01758
							6.21828	8.75076	3.6027
							8.11663	6.92048	1.69793
							8.68949	5.51876	2.94723
							8.45224	4.83442	1.05669
							9.12717	7.17356	3.99023
							8.54375	6.75813	4.64642
							7.51095	7.6949	3.20114
							7.8544	5.33993	0.328776
							5.04585	2.91627	0.101676
							5.93584	1.57884	0.4494
							5.30208	1.70367	-0.591798
							4.94362	0.992696	-2.26103
							4.63497	0.252165	-1.08348
							8.18804	1.59182	1.67521
							8.48802	0.464964	1.41696
							6.57032	2.47402	1.80872
							5.10066	4.08471	3.77768
							7.6893	4.44242	-0.0397574
							7.32542	6.90933	-1.44426
							8.36277	6.98928	-2.90456
							7.20279	4.58296	-0.978841
							5.88205	2.98897	-1.17344
							5.03394	3.14723	-1.38754
							4.48635	4.06314	0.742178
							3.98151	4.00238	-1.33837
							2.98529	5.30176	-1.57425
							3.40366	6.40551	-1.32103
							4.62903	5.73688	-5.09945
							3.63819	4.78071	-3.92376
							4.43535	4.94552	-4.55799
							3.33574	5.80239	-4.41776
							2.8151	7.74358	-3.43131
							0.515526	5.19884	-3.07344
							2.84299	8.60516	0.122538
							4.40905	7.30825	0.963334
							4.71918	8.13446	1.35108
							7.40746	7.89031	-1.5773
							7.46135	7.10813	-0.096739
							4.85903	6.66191	-1.6356
							5.8866	4.33042	-0.913457
							3.52248	2.796	-0.304248
							1.10859	4.08631	-0.990875
							1.3203	4.92317	0.495435
							2.46773	4.53836	-0.0693578
							3.35749	6.28906	-0.304028
							3.18107	7.44279	-1.69773
							4.23125	6.65407	-0.773641
							3.62228	7.43476	-1.66473
							1.61478	10.2624	-2.30415
							3.00046	8.65578	-3.61748
							4.58207	7.92685	-2.53812
							3.09945	6.30049	-2.15719
							1.38365	8.80636	-1.9264
							1.42676	7.43853	-0.97713
							2.41579	9.24971	-1.41242
							2.26376	0.288339	-0.916377
							2.39036	3.50031	-0.561285
							1.8004	2.67208	-0.609493
							4.73319	2.5854	1.26046
							6.43434	4.06822	0.597259
							6.05607	3.64954	-0.526852
							6.87099	4.0674	-0.26111
							4.06473	2.77498	0.616376
							3.75825	2.74917	-0.81722
							3.84823	3.7503	-1.81701
							3.41065	4.20514	-1.74534
							4.50254	5.38628	-1.30546
							5.50463	3.05088	-2.5263
							4.38397	3.33316	0.151104
							5.62835	3.64964	0.447287
							5.64865	-0.102668
							6.54247	-1.54728
							6.26205	-3.81642
							5.04631	-3.2428
							5.10989	-1.27817
							6.374	-0.353198
							5.17464	-0.769869
							7.48757	0.394632
							8.77844	1.09645
							7.2139	0.149702
							6.58971	-1.76713
							4.08014	-0.0753579
							5.79578	1.77605
							6.42455	4.47835
							8.44234	4.17863
							7.64257	3.64772
							8.94216	3.55242
							10.493	2.67684
							7.34259	3.55929
							6.65843	4.62031
							7.60454	6.77578
							7.3438	3.4913
							5.90073	4.82091
							7.32863	5.90796
								4.88159
								5.17427
								3.50542
								3.02612
								3.67959
								4.75554
								5.91346
								5.6245
								7.03335
								6.68378
								9.02216
								6.3803
								6.27238
								8.32709
								6.42534

## Sheet: Figure 4b
Figure 4b		WT	E275D	I138V	R121C	V53A
	mean twist angle (deg)	9.5731	6.7286	11.1002	2.5157	14.0275
	std twist angle (deg)	1.88	1.5384	2.3437	1.6002	2.809
Figure 4b -- inset
		WT	E275D	I138V	R121C	V53A
CcMreB	mean twist angle (deg)	9.5731	6.7286	11.1002	2.5157	14.0275
	std twist angle (deg)	1.88	1.5384	2.3437	1.6002	2.809
EcMreB	mean twist angle (deg)	3.1061	2.4707	7.3442	-0.5447	5.3374
	std twist angle (deg)	1.5965	1.3134	1.3694	2.3064	2.8545

## Sheet: Figure 4c
	WT	WT RodZ	V53A	V53A RodZ
mean twist angle (deg)	8.9936	-1.6329	13.4263	7.1145
std twist angle (deg)	3.7306	2.1847	3.0835	3.3042

[truncated: 38 more sheets: Figure 5b, Figure 5c, Figure 6b, Figure 6c, Supplementary Figure 1a, Supplementary Figure 1b, Supplementary Figure 1c, Supplementary Figure 1d, Supplementary Figure 1e, Supplementary Figure 1g, Supplementary Figure 1h, Supplementary Figure 1i, Supplementary Figure 1j, Supplementary Figure 1k, Supplementary Figure 1l, Supplementary Figure 2a, Supplementary Figure 2b, Supplementary Figure 2c, Supplementary Figure 2d, Supplementary Figure 2e …]
